# Supplementary material for: Research on dynamic characteristics of cutter breaking frozen soil and optimal drum rotation speed of the new shaft tunneling machine
Source: Sci Rep. 2024 Mar 9;14:5807. doi: 10.1038/s41598-024-55935-4 (PMC11319713; doi:10.1038/s41598-024-55935-4)
Supplement: Supplementary file 1 — Supplementary Information. [file 41598_2024_55935_MOESM1_ESM.zip]

Archive with 6 entries (5 files):
- Origin/FORCE (2).opju
- Origin/Ratio Curve.opju
- Origin/Specific Energy.opju
- Origin/force.opju
- Origin/stress-strain curve.opju
- Origin/
